# Supplementary material for: The Future of Clinical Active Shoulder Range of Motion Assessment, Best Practice, and Its Challenges: Narrative Review
Source: Sensors (Basel). 2025 Jan 23;25(3):667. doi: 10.3390/s25030667 (PMC11820973; doi:10.3390/s25030667)
Supplement: Supplementary file 1 [file sensors-25-00667-s001.zip]

Archive with 1 entries (1 files):
- sensors-3305105-supplementary.xlsx
