# Supplementary material for: The Future of Clinical Active Shoulder Range of Motion Assessment, Best Practice, and Its Challenges: Narrative Review
Source: Sensors (Basel). 2025 Jan 23;25(3):667. doi: 10.3390/s25030667 (PMC11820973; doi:10.3390/s25030667)
Supplement: Supplementary file 1 [file sensors-25-00667-s001.zip › sensors-3305105-supplementary.xlsx]

## Sheet: DeepLearningModels
Name	Method	Pose specific	#landmarks	Trunk landmarks	Upper Arm landmarks	Paper link	Important to consider when interpreting these models:				Performance	Comments
							Opensource	Source (GitHub)	Why/aim of model	Training data set
OpenPose:	Bottom-Up	Yes	135 keypoints 15, 18 or 25-keypoint body/foot keypoint estimation, including 6 foot keypoints 2x21-keypoint hand keypoint estimation 70-keypoint face keypoint estimation	Shoulders, Hips	Shoulder, Elbow, Wrist	https://ieeexplore.ieee.org/stamp/stamp.jsp?tp=&arnumber=8765346	Yes	https://github.com/ CMU-Perceptual-Computing-Lab/openpose	Address key challenges inherent to multi person pose estimation	Training set - COCO dataset (100K images full body) - MPII human multi-person dataset (3844 images) Evaluation sets - MPII human multi-person dataset (1758 images) - COCO dataset (20K images) - COCO dataset (only for foot, 14kimages)	MPII dataset PCKh = 91.3 / 82.3 / 72.6 (shoulder/elbow/wrist) COCO dataset 64.2 / 86.2 / 70.1 / 61 / 68.8 (AP / AP50 / AP75 / APM / APL) where AP50 = AP at OKS=0.50, APM = AP for Medium objects, APL = AP for Large objects)
HRNet (High-Resolution Network)	Top-Down/Bottom-Up	No, Deep learning framework for object detection and image classification	Convolutional network	Shoulders, Hips	Shoulder, Elbow, Wrist	https://arxiv.org/pdf/1902.09212.pdf	Yes	https://github.com/leoxiaobin/deep-high-resolution-net.pytorch	Improve current deep convolutional neural networks approches (by maintaining highresolution representations of the input through the whole process of the CNN)	Training set: COCO (57K images, 150K people) Evaluation set: COCO (val2017 set (5Kimages) + test-dev2017 set (20K images))	MPII dataset PCKh@0.5 = 96.9 / 92.8 / 89.0 (shoulder/elbow/wrist) COCO dataset 76.3 / 90.8 / 82.9 / 72.3 / 83.4 (AP / AP50 / AP75 / APM / APL)
Associative Embedding (AE)	Bottom-Up	No, Deep learning framework for object detection and grouping	Detection heatmaps + associative embedding	Shoulders, Hips	Shoulder, Elbow, Wrist	https://arxiv.org/pdf/1611.05424.pdf	Yes	https://paperswithcode.com/paper/associative-embedding-end-to-end-learning-for	Improve current bottom-up approches (by grouping the two stages: individual body joints detection and then grouping of the features into individuals)	Training dataset - MS-COCO ( 60k images) - MPII Human Pose (19k images) Evaluation dataset - MS-COCO (development test set + standard test set) - MPII Human Pose ( 1758 group shots)	MPII dataset AP = 89.3 / 78.9 / 69.8 (shoulder/elbow/wrist) COCO test-std 0.66 / 0.87 / 0.73 / 0.61 / 0.73 (AP / AP50 / AP75 / APM / APL) COCO test-dev 0.66 / 0.87 / 0.72 / 0.61 / 0.72 (AP, AP50, AP75, APM, APL)
DeepCut	Bottom-Up	Yes	Adapted Fast Region-based Convolutional Neural Networks (AFR-CN)	Shoulders, Hips	Shoulder, Elbow, Wrist	https://arxiv.org/pdf/1511.06645.pdf	Yes	https://github.com/eldar/deepcut	Address key challenges inherent to multi person pose estimation	Training dataset - We Are Family (350 group shots) - MPII Human Pose (3844 grp shots) Evaluation dataset - We Are Family (175 group shots) - MPII Human Pose ( 288 group shots)	We Are Famlily dataset mPCP = 99.3 / 81.5 / 79.5 / 87.1 / 84.7 / 86.5 (head / UpArm / LwArm / Torso / mPCP / AOP) MPII dataset PCKh = 90.2 / 83.4 / 77.3 (shoulder/elbow/wrist) LSP dataset PCK = 91.2 / 83.3 / 77.6 (shoulder/elbow/wrist) where AOP = Accuracy of Occlusion Prediction
AlphaPose	Top-down	Yes	Soft argmax	Shoulders, Hips	Shoulder, Elbow, Wrist	https://arxiv.org/pdf/2211.03375.pdf	Yes	https://github.com/CMU-Perceptual-Computing-Lab/openpose	Solve these drawbacks of the top-down framework (if the detector fails, there is no cue for the pose estimator to recover the human pose / current researchers adopt strong human detectors for accuracy, which makes the two step processing slow in inference)	Training set: HICO-DET (40K images) Evaluation set: COCO (6K instances)	COCO dataset 0.92 / 0.82 / 0.74 / 0.75 (AP / AP50 / AP75 / APM / APL)
Dense Pose	Bottom-Up	Yes	Texture mapping	Lots (torso)	Lots (upper arm, hand)	https://arxiv.org/pdf/1802.00434.pdf	Yes	https://github.com/facebookresearch/Densepose	Pushing further the envelope of human understanding in images (stablish dense correspondences between an RGB image and a surface-based representation of the human body)	Training set: COCO (48K images) Evaluation set: COCO (1.5K images)	MPII dataset 55.8 / 87.5 / 61.2 / 48.4 / 57.1 (AP / AP50 / AP75 / APM / APL)
POSENET	Top-Down	Yes	17 keypoints: Nose, Left Eye, Right Eye, Left Ear, Right Ear, Left Shoulder, Right Shoulder, Left Elbow, Right Elbow, Left Wrist, Right Wrist, Left Hip, Right Hip, Left Knee, Right Knee, Left Ankle, Right Ankle	Shoulders, Hips	Shoulder, Elbow, Wrist	https://arxiv.org/pdf/1705.00389.pdf	Yes	https://github.com/tensorflow/tfjs-models/tree/master/pose-detection	Solving the complicated out of image plane regression problems by leveraging transfer learning from large scale pretrained classification datasets.	Training set: extended LSP (11k images) and MPII Human Pose (28k anotated samples) Evaluation set: extended LSP (1k images) and MPII Human Pose (11k anotated samples)	Percentage Correct Keypoints (PCK) for LSP dataset: 94.0/89.8/87.5 [shoulder/elbow/wrist], MPII dataset: 96.4/92.4/88.6 [shoulder/elbow/wrist]
Hourglass Networks	Top-Down/Bottom-Up	Yes	?	Shoulders, Hips	Shoulder, Elbow	https://arxiv.org/pdf/1603.06937.pdf	Yes	https://github.com/princeton-vl/pytorch_stacked_hourglass	Allowing repeated bi-directional inference to enhance network’s final performance.	Training set: FLIC (3987 images) and MPII Human Pose (28k images) Evaluation set: FLIC (1016 images) and MPII Human Pose (11k images)	Percentage Correct Keypoints (PCK) for FLIC dataset: 99.0/97.0 [elbow/wrist], for MPII dataset: 96.3/91.2/87.1 [shoulder/elbow/wrist]
Mask R-CNN	Top-Down	Yes	?	Shoulders, Hips	Shoulder, Elbow	https://arxiv.org/pdf/1703.06870.pdf	Yes	https://github.com/facebookresearch/Detectron	Serving as an extension of Faster R-CNN by adding a branch for predicting segmentation masks on each Region of Interest to further improve classification accuracy.	Training set: COCO (80k train images + 35k subset of val images (trainval35k)) Evaluation set: COCO (5k val images (minival) + test-dev)	AP (average precision) for keypoint + mask = 63.1
Deep Pose	Top-Down	Yes	?	Shoulders, Hips	Shoulder, Elbow	https://ieeexplore.ieee.org/stamp/stamp.jsp?tp=&arnumber=6909610	Yes	https://github.com/Manchery/DeepPose	Improving the pose estimate precision using whole-body/holistic approach	Training set: FLIC (4000 images) and LSP (11000 images) Evaluation set: FLIC (1000 images) and LSP (1000 images)	Percentage of Correct Parts (PCP)@0.5 on LSP: 0.56/0.38 [upper arm/lower arm], on ImageParse: 0.8/0.75 [upper arm/lower arm]
TensorFlow	Top-Down/Bottom-Up	No, Deep learning framework	N.A.	N.A.	N.A.	https://arxiv.org/pdf/1603.04467.pdf	Yes	https://github.com/tensorflow/tensorflow	Providing an flexible system/interface to express a wide variety of algorithms for implementing deep neural network models (training/testing)	N.A.	N.A.
OpenPifPaf	Bottom-Up	Yes	?	Shoulders, Hips	?	https://arxiv.org/pdf/2103.02440.pdf	Yes	https://github.com/openpifpaf	Faster pose estimate/tracking with comparable accuracy as other algorithms (i.e., OpenPose, HigherHRNet).	Training set: CrowdPose (10000 images), COCO (56599 images), PoseTrack2017 (292 images), PoseTrack2018 (593 images) Evaluation set: CrowdPose (8000 images), COCO (20288 images), PoseTrack2017 (208 images), PoseTrack2018 (375 images)	AP (average precision) score = 70.5 (CROWDPOSE), 71.9 (COCO 2017); Multi Object Tracker Accuracy (MOTA) score = 61.7 (POSETRACK 2018), 60.6 (POSETRACK 2017)
YoloV8	Top-Down	No, object detection framework	n/a	Hips, Shoulders	Shoulders, Elbows, Wrists	https://www.cv-foundation.org/openaccess/content_cvpr_2016/papers/Redmon_You_Only_Look_CVPR_2016_paper.pdf	Yes	https://github.com/ultralytics/ultralytics?tab=readme-ov-file	To develop pose estimator	COCO dataset	N.A.
MediaPipe	Top-Down	Yes,	33	Shoulders, Hips	Shoulder, Elbow, Wrist, Pinky, Index, Thumb	N.A.	Yes	https://developers.google.com/mediapipe	To develop pose estimator	Customizable	N.A.	Comment: MediaPipe is the "evolution" of BlazePose
BlazePose	Top-Down	No, Image classifier frame work	33	Shoulders, Hips	Shoulders, Elbows, Wrists, Pinkies, Indexes, Thumbs	https://arxiv.org/pdf/2006.10204.pdf	Yes	https://github.com/vietanhdev/tf-blazepose	Reducing computational demand of heatmaps-based pose estimation in order to run the model on mobile phone	Training set: 60K images with single or few people In common poses + 25K images of single persons performing exercises. The whole body or hips and shoulders key points had to be visible. Occlusion-augmentation has bee used. Evaluation set: in-house data set (1000 images)	84,1/84,5 (PCK@0.2); NB: two different performance outcomes in two different datasets; Not specific for shoulder movements
VGG-16	Top-Down	No, Deep learning framework	n/a	Shoulders, Neck	Shoulders, Elbows, Wrists	https://arxiv.org/pdf/1409.1556.pdf	? There are plenty of packadge in github implementing that, but I don't know which is the "original"	?	Improving significantly accuracy of ConvNet architecture	ILSVRC-2012 dataset(Training: 1.3M; Validation: 50K; Testing: 100K)	N.A.
Apple Vision	Top-Down	yes	17	Shoulders, Root, Neck, Hips	Shoulders, Elbows, Wrists	N.A.	yes	https://developer.apple.com/documentation/vision/detecting_human_body_poses_in_images	To develop pose estimator	N.A.	N.A.
MoveNet	Bottom-Up	yes	17	Shoulders, Hips	Shoulders, Elbows, Wrists	N.A.	yes	https://github.com/tensorflow/docs/blob/master/site/en/hub/tutorials/movenet.ipynb	To develop pose estimator	COCO dataset Active dataset (Internal Google dataset)	N.A.
To test the performance of human pose estimation models various outcome measure are utilised. Most of them are standardised to head size, i.e., taking into account the relative size of body parts and allowing assessing the performance of algorithms across different data sets. PCKh = Percentage of Correct Keypoints (with respect to head size), e.g., PCKh @0.5 metric reflects a distance threshold o…
